# Supplementary material for: MYB repressors and MBW activation complex collaborate to fine-tune flower coloration in Freesia hybrida
Source: Commun Biol. 2020 Jul 27;3:396. doi: 10.1038/s42003-020-01134-6 (PMC7385123; doi:10.1038/s42003-020-01134-6)
Supplement: Supplementary file 2 — Supplementary Data 1 [file 42003_2020_1134_MOESM2_ESM.xlsx]

## Sheet: Sheet1
	Supplementary Dataset 1. Primers used in the study
		Forward (5'-3')	Reverse (5'-3')
Full length cDNA sequence cloning
	FhMYB27	ATATAGCTTTCTTTACAGTTCCAATG	ACTTTCATTAGCCATTTCATACAT
	FhMYBx	ACATGGGAACACAATCTATTCCTCA	TGAGAAGGACCTACAACCAAAC
Transient Expression Assay
	GD-FhMYB27	CTGTATCGCCGCATATGAGAAATCCTTGCTGT	AGGATTCAATCTTAAGTCATATAAAGAGGAG
	GD-FhMYBx	CTGTATCGCCGCATATGGCAGACATTGAT	AGGATTCAATCTTAAGTCACTCACTGCTTGA
	GFP-FhMYB27	GACGAGCTGTACAAGCATATGAGAAATCCTTGCTGT	AGGATTCAATCTTAAGTCATATAAAGAGGAG
	FhMYB27-GFP	CTGATTACGCTCATATGAGAAATCCTTGCTGT	CCTCGCCCTTGCTCACCATATCGATGCCCATGCTC
	GFP-FhMYBx	GACGAGCTGTACAAGCATATGGCAGACATTGAT	AGGATTCAATCTTAAGTCATATAAAGAGGAG
	FhMYBx-GFP	CTGATTACGCTCATATGGCAGACATTGAT	CCTCGCCCTTGCTCACCATATCGATCTCACTGCTTGAAT
	FhMYB27(mC2)	AGTACTGCCTGATCTGAACGTTCAGACCGCCATCGCTTT	GGTCTGAACGTTCAGATCAGGCAGTACT
	FhMYB27(mC5)	AGAAGAAGTCCCCAACTCTCACCACCTTTATATGA	GGTGGTGAGAGTTGGGGACTTCTTCT
	GD-FhMYB27ΔC	CTGTATCGCCGCATATGAGAAATCCTTGCTGT	AGGATTCAATCTTAAGTCAGCCCATGCTC
	GD-FhMYB27ΔC-VP16	CTGTATCGCCGCATATGAGAAATCCTTGCTGT	GGGGGCCCAGATATCGATGCCCATGCTC
	GD-FhMYBx-VP16	CTGTATCGCCGCATATGGCAGACATTGAT	GGGGGCCCAGATATCGATCTCACTGCTTGAAT
	HA-FhMYB27ΔC-VP16	CTGATTACGCTCATATGAGAAATCCTTGCTGT	GGGGGCCCAGATATCGATGCCCATGCTC
	HA-FhMYBx-VP16	CTGATTACGCTCATATGGCAGACATTGAT	GGGGGCCCAGATATCGATCTCACTGCTTGAAT
	PAP1-Fpro(-1105):GUS	CCAAGCTTGCATGCCTGCAGAAATTTGTTATCTTGATCCAAGTAA	GCTAAGCTTACCATGAGCTCGGAGCAGTACTGATGTTTCATAATT
	PAP1-Fpro(-785):GUS	CCAAGCTTGCATGCCTGCAGATACATAAAAACTGT	GCTAAGCTTACCATGAGCTCGGAGCAGTACTGATGTTTCATAATT
	PAP1-Fpro(-627):GUS	CCAAGCTTGCATGCCTGCAGTCGGTTAAGGTTCCT	GCTAAGCTTACCATGAGCTCGGAGCAGTACTGATGTTTCATAATT
	PAP1-Fpro(-363):GUS	CCAAGCTTGCATGCCTGCAGAACCAGAACCGAAAT	GCTAAGCTTACCATGAGCTCGGAGCAGTACTGATGTTTCATAATT
	TT8L-Fpro(-755):GUS	CCAAGCTTGCATGCCTGCAGCCTTCATGGGATGGGCCTG	CTAAGCTTACCATGAGCTCCTGCGACGCCATTTGTGGTCGACCA
	TT8L-Fpro(-596):GUS	CCAAGCTTGCATGCCTGCAGTGTAGAGTTGTGTTA	CTAAGCTTACCATGAGCTCCTGCGACGCCATTTGTGGTCGACCA
	TT8L-Fpro(-550):GUS	CCAAGCTTGCATGCCTGCAGTTGGATGTAGAGTAG	CTAAGCTTACCATGAGCTCCTGCGACGCCATTTGTGGTCGACCA
	TT8L-Fpro(-438):GUS	CCAAGCTTGCATGCCTGCAGAGTGGACGGGCTTAG	CTAAGCTTACCATGAGCTCCTGCGACGCCATTTGTGGTCGACCA
	TT8L-Fpro(-280):GUS	CCAAGCTTGCATGCCTGCAGAACAAGTCTACCGGT	CTAAGCTTACCATGAGCTCCTGCGACGCCATTTGTGGTCGACCA
	MYB27-Fpro(-1172):GUS	CCAAGCTTGCATGCCTGCAGGACAATACCCAGTATATACTAAG	GCTAAGCTTACCATGAGCTCACAGCAAGGATTTCTCAT
	MYB27-Fpro(-749):GUS	CCAAGCTTGCATGCCTGCAGTAGTTCTTCTTAACT	GCTAAGCTTACCATGAGCTCACAGCAAGGATTTCTCAT
	MYB27-Fpro(-330):GUS	CCAAGCTTGCATGCCTGCAGAAGGACTTGTAA	GCTAAGCTTACCATGAGCTCACAGCAAGGATTTCTCAT
	MYB27-Fpro(-170):GUS	CCAAGCTTGCATGCCTGCAGTACCACTCATTCCT	GCTAAGCTTACCATGAGCTCACAGCAAGGATTTCTCAT
	MYBx-Fpro(-1443):GUS	CCAAGCTTGCATGCCTGCAGAACTGCAGGAAAAGCTGATGGAATGTTGTTT	GCTAAGCTTACCATGAGCTCATCTAAAGAAACATCTTCAGATGACT
	MYBx-Fpro(-1027):GUS	CCAAGCTTGCATGCCTGCAGACATATAATAAATTT	GCTAAGCTTACCATGAGCTCATCTAAAGAAACATCTTCAGATGACT
	MYBx-Fpro(-560):GUS	CCAAGCTTGCATGCCTGCAGTGGTCCTGTAACTGA	GCTAAGCTTACCATGAGCTCATCTAAAGAAACATCTTCAGATGACT
	MYBx-Fpro(-372):GUS	CCAAGCTTGCATGCCTGCAGAAGAACCACTCATAG	GCTAAGCTTACCATGAGCTCATCTAAAGAAACATCTTCAGATGACT
	MYBx-Fpro(-186):GUS	CCAAGCTTGCATGCCTGCAGTCCAATCCACTTTAG	GCTAAGCTTACCATGAGCTCATCTAAAGAAACATCTTCAGATGACT
qRT-PCR
	FhMYB27	ATAACTTCTCCCTGCGTCG	CTGTTTTCCTGTTTGCTGCT
	FhMYBx	AGGTGGGTTCTGATTGCTG	GCTTGAATACCTTGAAGTCCAG
	ChIP-ProFhPAP1	TAACATGGTACGTCTACCTAAAAAG	GATAAGAACAATCTTGCAACTCAT
	ChIP-ProFhTT8L	ATGGGATGGGCCTGGTCAT	ATTTCTCAGGCCGAACTCGGAT
	ChIP-ProFhMYB27	AAGGACTTGTAACCAATGCTTTAA	CCAACTCAAGAAACACCCGATT
	ChIP-ProFhMYBx	AAGAACCACTCATAGTCTTATCC	ATATTTATAGATAGGTGTTGGAG
	ChIP-ProFhTPS1	GTAAACTGAACCCAACTATTGGTAA	TGGATAGAAACCACAAGTAGAACGG
Yeast two hybrid
	plox-FhPAP1	TGTACAAAAAAGCTGAACATATGAAACATCAGTACTG	CAAGAAAGCTGGGTGAGCTCTTAATTTTCAGTTCTC
	plox-FhTT8L	TGTACAAAAAAGCTGAACATATGGCGTCGCAGCAGTC	CAAGAAAGCTGGGTGAGCTCCTAGTATTGGGAGAAGA
	plox-FhTTG1	TGTACAAAAAAGCTGAACATATGGACAACTCCCCCCAA	CAAGAAAGCTGGGTGAGCTCTCAGACCCTGAGTAGCT
	plox-FhMYB27	TGTACAAAAAAGCTGAACATATGAGAAATCCTTGCTGT	CAAGAAAGCTGGGTGAGCTCTCATATAAAGAGGAG
	plox-FhMYBx	TGTACAAAAAAGCTGAACATATGGCAGACATTGAT	CAAGAAAGCTGGGTGAGCTCTCACTCACTGCTTGA
Yeast one hybrid
	pHIS2-ProFhPAP1	ACTCACTATAGGGCGAATTCTAACATGGTACGTCTAC	ATTCGCGAACGCGTGAGCTCGATAAGAACAATCTTGC
	pHIS2-ProFhTT8L	ACTCACTATAGGGCGAATTCTTGGGATTGATGTTT	ATTCGCGAACGCGTGAGCTCGGTAGACTTGTTCATT
	pHIS2-ProFhMYB27	ACTCACTATAGGGCGAATTCAAGGACTTGTAACCAAT	ATTCGCGAACGCGTGAGCTCCCAACTCAAGAAACACC
	pHIS2-ProFhMYBx	ACTCACTATAGGGCGAATTCTGGTCCTGTAACTGAG	ATTCGCGAACGCGTGAGCTCAGTTCTTATCGGTAGT
Underlined sequences indicate the cutting sites of restriction enzymes.
