# Supplementary material for: MYB repressors and MBW activation complex collaborate to fine-tune flower coloration in Freesia hybrida
Source: Commun Biol. 2020 Jul 27;3:396. doi: 10.1038/s42003-020-01134-6 (PMC7385123; doi:10.1038/s42003-020-01134-6)
Supplement: Supplementary file 3 — Supplementary Data 2 [file 42003_2020_1134_MOESM3_ESM.xlsx]

## Sheet: Fig. 2b
	1	2	3	4	5
FhCHS1	1.73889	1	2.57014	5.41907	8.18697
FhCHI2	6.80239	1.90541	1.31448	1.43754	2.85929
FhF3H	1.83515	2.96804	1.47118	1	2.36783
FhF3'H	8.05218	1.49545	2.61169	1.0471	2.63556
FhF3'5'H	1	34.292	46.566	40.0808	62.933
FhDFR1/2	1	18.9927	21.8563	19.7517	17.3238
FhDFR3	1	179.891	546.716	487.922	834.866
FhLDOX1	1	71.6412	108.51	118.226	147.221
FhLDOX2	1	10.5619	24.0703	21.9726	27.0548
Fh3GT1	1	71.6412	17.3633	11.7612	21.5242
FhPAP1	1	54.2809	124.151	120.614	172.02
FhTT8L	1	20.5832	41.1665	48.3837	54.0465
FhTTG1	1	1.52744	2.1351	3.64576	4.17661
FhMYB27	1	12.5198	35.4895	38.8308	62.2538
FhMYBx	1	2.00763	1.89804	1.63992	3.18714

## Sheet: Fig. 2c
	FhMYB27			FhMYBx
Roots	2.51403	1.19748	2.26577	2418.67	1379.57	1024
Leaves	154.343	337.794	242.191	92041.7	77935.9	67378.5
Scapes	1144.1	1562.89	1675.06	176585	137588	165905
Toruses	1016.93	1499.22	962.071	79023.8	58251.2	48644.9
Calyxes	5873.48	8079.22	8659.09	151609	95950.3	113317
Petals	17438.6	32768	37122.3	57052.4	52498.9	65991.8
Stamens	48.8403	54.9482	42.8137	5914.33	5367.37	4482.23
Pistils	2048	1418.35	1618.01	10734.7	6165.49	6888.62

## Sheet: Fig. 2d
	FhPAP1			FhTT8L			FhTTG1
Roots	1	1.12054	1.8223	1.86333	1	1.21679	1.33906	1.11761	1
Leaves	1.42954	2.51508	1.84247	3.76233	3.09648	2.71164	0.256911	0.204102	0.235147
Scapes	1.42564	0.816344	1.2631	8.1304	7.26542	7.78976	0.358138	0.374688	0.420115
Toruses	0.51945	0.554113	0.358109	112.88	104.441	111.983	1.65461	1.55102	2.23941
Calyxes	2.58901	2.47384	2.31361	10.182	9.7241	8.17505	0.795929	0.846666	0.8578
Petals	158.932	115.594	130.369	238.678	225.037	223.428	0.968526	1.53491	1.33455
Stamens	1.66422	1.54114	1.46708	0.950833	0.786181	0.621588	0.0637806	0.0722053	0.0780167
Pistils	4.94599	4.67735	4.62966	21.8815	20.8471	17.86	0.18583	0.231116	0.210437

## Sheet: Fig. 3b
GD	GD-FhMYB27	GD-FhMYBx
1897	63	938
1922	68	1132
2361	121	1608

## Sheet: Fig. 3c
GD	GD-FhMYB27	GD-FhMYBx	GD-FhMYB27C	GD-FhMYB27-VP16	GD-FhMYBx-VP16	GD-FhMYB27C-VP16
2	17	7	44	32	4592	4959
13	10	30	45	32	4357	4542
15	29	19	30	41	3716	5145

## Sheet: Fig. 3d
	FhPAP1+FhTT8L+CAT			FhPAP1+FhTT8L+FhMYB27			FhPAP1+FhTT8L+FhMYBx
FhCHS1	7.32977	9.9535	7.52367	1.3044	1	1.02773	4.52259	9.19773	6.12183
FhCHI2	10.835	10.124	7.98008	1.06937	1	1.19799	6.57942	4.84689	5.82983
FhF3H1	4.41923	5.00602	4.24866	1.2153	1	1.36094	3.01581	2.88039	2.8794
FhF3'H	7.23721	7.19981	7.47817	1	1.0166	1.15389	5.5548	4.43346	4.40523
FhF3'5'H	7.28625	8.83827	7.26747	1.38007	1	1.34775	4.31753	5.21295	5.88246
FhDFR1/2	15.9869	18.0945	15.8651	1.4755	1	1.37582	6.00592	5.62203	6.44482
FhDFR3	7.68731	5.73885	6.33041	1	1.36901	1.24442	3.66631	2.2565	2.87669
FhLDOX1	6.93002	5.89111	6.69711	1.04432	1	1.01836	4.58728	3.95087	3.57361
FhLDOX2	7.30977	8.35109	7.13356	1	1.3428	1.35934	4.34303	4.67158	4.78068
Fh3GT1	9.90949	8.93181	8.40467	1.10372	1	1.00993	5.53017	6.05139	4.82304
FhLAR	1.92146	1.54607	2.37688	1.05049	1.60252	1	1.99323	1.48132	1.30699
FhANR	2.28976	1.66226	1.67549	1.29064	1.13567	1.02563	1	1.07708	1.12424
FhGL3L	1.85853	2.33091	1.47866	1.0158	1.01939	1	1.31539	1.23745	1.24619
FhTTG1	1.42028	1.22705	2.3922	1.00871	1.00146	1	1.71434	2.36104	1.30474

## Sheet: Fig. 3e
Control	FhMYB27	FhMYBx
0.7	0.125	0.7275	0.37	0.15
0.8	0.08	0.645	0.58	0.08
1	0.1	0.6575	0.4575	0.225

## Sheet: Fig. 4a
	FhMYB27ΔC-VP16-			FhMYB27ΔC-VP16+
GD	284	291	300	299	245	311
GD-FhTT8L	391	276	276	812	929	698
GD-FhTTG1	212	158	312	143	174	183
	FhMYBx-VP16-			FhMYBx-VP16+
GD	284	291	300	299	245	311
GD-FhTT8L	391	276	276	612	529	698
GD-FhTTG1	212	158	312	143	174	183
	FhPAP1-			FhPAP1+
GD	109	84	111	99	110	78
GD-FhMYB27C	78	59	58	129	89	80
GD-FhMYBx	58	69	70	70	91	105

## Sheet: Fig. 5a
FhPAP1+FhTT8L+FhMYB27C-VP16	FhTT8L+FhMYB27C-VP16	FhMYB27C-VP16	FhPAP1+FhTT8L+FhMYB27C	FhTT8L+FhMYB27C	FhMYB27C	FhPAP1+FhTT8L+FhMYB27	FhTT8L+FhMYB27	FhMYB27	FhPAP1+FhTT8L	FhTT8L	FhPAP1	Control
8675	36	52	8220	45	40	463	30	30	8466	48	437	61
9950	66	57	7901	24	35	430	23	23	8775	46	697	67
9460	76	62	8036	27	21	515	36	36	9075	43	582	90

## Sheet: Fig. 5b
FhPAP1+FhTT8L+FhMYBx-VP16	FhTT8L+FhMYBx-VP16	FhMYBx-VP16	FhPAP1+FhTT8L+FhMYBx	FhTT8L+FhMYBx	FhMYBx	FhPAP1+FhTT8L	FhTT8L	FhPAP1	Control
8466	52	36	6230	45	40	7466	48	437	61
8775	57	66	7432	24	35	7775	46	697	67
8075	62	76	6316	27	21	8075	43	582	90

[truncated: 5 more sheets: Fig. 5c, Fig. 5d, Fig. 6a, Fig. 6b, Fig. 6c]
